# Supplementary material for: Associations of wearable photobiomodulation device use with mitochondrial bioenergetics and fatigue in athletes and individuals with chronic fatigue
Source: Front Sports Act Living. 2026 Jul 2;8:1823212. doi: 10.3389/fspor.2026.1823212 (PMC13374030; doi:10.3389/fspor.2026.1823212)
Supplement: Supplementary Table 1 — A summary of bioenergetic statistics for both cohorts. Values in red represent statically significant p-values. [file Table1.xlsx]

## Sheet: Bioenergetic Statistics
Cohort	Parameter	Comparison	n	Baseline (Mean ± SEM)	Post (Mean ± SEM)	Mean Diff	Wilcoxon Z	Wilcoxon p	Paired t	t-test p	Cohen's d	Sig. (Wilcoxon)
Chronic Fatigue
Chronic Fatigue	Baseline Respiration	B vs Day 15	10	44.4 ± 2.4	57.3 ± 3.5	12.9	-2.293	0.022	2.751	0.006	0.87	*
Chronic Fatigue	Mitochondrial Efficiency	B vs Day 15	10	52.8 ± 3.1	44.0 ± 4.9	-8.8	-1.58	0.114	-1.721	0.085	-0.54	ns
Chronic Fatigue	Mitochondrial Potential	B vs Day 15	10	45.7 ± 4.6	58.2 ± 5.2	12.5	-2.09	0.037	2.659	0.008	0.84	*
Chronic Fatigue	Glycolytic Score	B vs Day 15	10	50.4 ± 6.7	46.8 ± 2.9	-3.6	-0.77	0.441	-0.728	0.466	-0.23	ns
Chronic Fatigue	Aerobic Score	B vs Day 15	10	50.8 ± 4.2	53.3 ± 3.2	2.5	-0.357	0.721	0.493	0.622	0.16	ns
Chronic Fatigue	Baseline ROS	B vs Day 15	10	44.4 ± 5.8	49.3 ± 3.7	4.9	-0.98	0.327	1.184	0.236	0.37	ns
Chronic Fatigue	Stressed ROS	B vs Day 15	10	45.2 ± 4.0	50.3 ± 3.1	5.1	-1.274	0.203	1.8	0.072	0.57	ns
Chronic Fatigue	Baseline Mito-Network	B vs Day 15	10	51.1 ± 2.5	51.6 ± 2.5	0.5	-0.169	0.866	0.152	0.879	0.05	ns
Chronic Fatigue	Stressed Mito-Network	B vs Day 15	10	54.6 ± 2.7	54.0 ± 2.4	-0.6	-0.169	0.866	-0.172	0.864	-0.05	ns
Chronic Fatigue	Baseline Respiration	B vs Day 30	10	44.4 ± 2.4	49.0 ± 6.3	4.6	-0.663	0.508	0.82	0.412	0.26	ns
Chronic Fatigue	Mitochondrial Efficiency	B vs Day 30	10	52.8 ± 3.1	49.7 ± 6.4	-3.1	-0.663	0.508	-0.629	0.529	-0.2	ns
Chronic Fatigue	Mitochondrial Potential	B vs Day 30	10	45.7 ± 4.6	55.3 ± 3.5	9.6	-1.886	0.059	2.129	0.033	0.67	ns
Chronic Fatigue	Glycolytic Score	B vs Day 30	10	50.4 ± 6.7	52.8 ± 2.9	2.4	-0.255	0.799	0.363	0.717	0.11	ns
Chronic Fatigue	Aerobic Score	B vs Day 30	10	50.8 ± 4.2	50.3 ± 6.0	-0.5	-0.296	0.767	-0.11	0.913	-0.03	ns
Chronic Fatigue	Baseline ROS	B vs Day 30	10	44.4 ± 5.8	47.1 ± 4.9	2.7	-0.051	0.959	0.366	0.715	0.12	ns
Chronic Fatigue	Stressed ROS	B vs Day 30	10	45.2 ± 4.0	48.0 ± 5.0	2.8	-0.968	0.333	0.436	0.663	0.14	ns
Chronic Fatigue	Baseline Mito-Network	B vs Day 30	10	51.1 ± 2.5	52.8 ± 3.4	1.7	-0.533	0.594	0.391	0.696	0.12	ns
Chronic Fatigue	Stressed Mito-Network	B vs Day 30	10	54.6 ± 2.7	57.3 ± 3.3	2.7	-0.459	0.646	0.566	0.571	0.18	ns
Athletes
Athletes	Baseline Respiration	B vs Day 15	10	55.9 ± 2.9	45.6 ± 5.0	-10.3	-1.955	0.051	-2.408	0.016	-0.76	ns
Athletes	Mitochondrial Efficiency	B vs Day 15	10	46.9 ± 1.5	54.2 ± 4.0	7.3	-2.31	0.021	2.404	0.016	0.76	*
Athletes	Mitochondrial Potential	B vs Day 15	10	49.3 ± 3.6	48.5 ± 5.9	-0.8	-0.415	0.678	-0.216	0.829	-0.07	ns
Athletes	Glycolytic Score	B vs Day 15	10	60.2 ± 4.9	44.4 ± 3.0	-15.8	-1.988	0.047	-2.202	0.028	-0.7	*
Athletes	Aerobic Score	B vs Day 15	10	56.9 ± 6.4	53.9 ± 4.6	-3	-0.153	0.878	-0.473	0.636	-0.15	ns
Athletes	Baseline ROS	B vs Day 15	10	50.0 ± 3.6	40.3 ± 7.2	-9.7	-1.599	0.11	-1.56	0.119	-0.49	ns
Athletes	Stressed ROS	B vs Day 15	10	51.7 ± 3.1	41.5 ± 6.3	-10.2	-1.481	0.139	-1.656	0.098	-0.52	ns
Athletes	Baseline Mito-Network	B vs Day 15	10	52.1 ± 2.2	48.2 ± 2.8	-3.9	-1.07	0.284	-1.164	0.245	-0.37	ns
Athletes	Stressed Mito-Network	B vs Day 15	10	56.4 ± 2.8	53.4 ± 2.9	-3	-0.663	0.508	-0.883	0.377	-0.28	ns
Athletes	Baseline Respiration	B vs Day 30	10	55.9 ± 2.9	51.4 ± 5.9	-4.5	-0.764	0.445	-0.68	0.497	-0.21	ns
Athletes	Mitochondrial Efficiency	B vs Day 30	10	46.9 ± 1.5	49.3 ± 4.1	2.4	-0.14	0.889	0.641	0.521	0.2	ns
Athletes	Mitochondrial Potential	B vs Day 30	10	49.3 ± 3.6	50.7 ± 2.4	1.4	-0.663	0.508	0.332	0.74	0.1	ns
Athletes	Glycolytic Score	B vs Day 30	10	60.2 ± 4.9	43.9 ± 4.4	-16.3	-1.988	0.047	-2.47	0.013	-0.78	*
Athletes	Aerobic Score	B vs Day 30	10	56.9 ± 6.4	45.5 ± 3.4	-11.4	-1.58	0.114	-1.593	0.111	-0.5	ns
Athletes	Baseline ROS	B vs Day 30	10	50.0 ± 3.6	47.6 ± 4.7	-2.4	-0.42	0.674	-0.443	0.658	-0.14	ns
Athletes	Stressed ROS	B vs Day 30	10	51.7 ± 3.1	48.9 ± 5.0	-2.8	-0.533	0.594	-0.481	0.631	-0.15	ns
Athletes	Baseline Mito-Network	B vs Day 30	10	52.1 ± 2.2	49.4 ± 2.6	-2.7	-0.663	0.508	-0.734	0.463	-0.23	ns
Athletes	Stressed Mito-Network	B vs Day 30	10	56.4 ± 2.8	54.9 ± 2.1	-1.5	-0.676	0.499	-0.549	0.583	-0.17	ns

## Sheet: Fatigue Statistics
Measure	Cohort	Comparison	n	Baseline (Mean ± SEM)	Post (Mean ± SEM)	Mean Diff	% Change	Wilcoxon Z	Wilcoxon p	Paired t	t-test p	Cohen's d	Sig.
FACIT-10a	Chronic Fatigue	B vs Day 15	10	15.3 ± 1.5	24.1 ± 2.1	8.8	+57.5%	-2.803	0.005	6.161	0	1.95	**
FACIT-10a	Chronic Fatigue	B vs Day 30	10	15.3 ± 1.5	30.5 ± 2.0	15.2	+99.3%	-2.803	0.005	7.779	0	2.46	**
MFI-20	Athletes	B vs Day 15	10	51.4 ± 5.8	40.5 ± 3.3	-10.9	-21.2%	-2.803	0.005	-3.705	0	-1.17	**
MFI-20	Athletes	B vs Day 30	10	51.4 ± 5.8	38.6 ± 3.3	-12.8	-24.9%	-2.803	0.005	-4.206	0	-1.33	**

## Sheet: Significant Findings
#	Cohort	Parameter	Comparison	Wilcoxon p	t-test p	Cohen's d	Effect Size	Direction
1	Chronic Fatigue	Baseline Respiration	B vs Day 15	0.022	0.006	0.87	Large	Increase
2	Chronic Fatigue	Mitochondrial Potential	B vs Day 15	0.037	0.008	0.84	Large	Increase
3	Chronic Fatigue	Mitochondrial Potential	B vs Day 30	0.059	0.033	0.67	Medium	Increase
4	Athletes	Baseline Respiration	B vs Day 15	0.051	0.016	-0.76	Medium	Decrease
5	Athletes	Mitochondrial Efficiency	B vs Day 15	0.021	0.016	0.76	Medium	Increase
6	Athletes	Glycolytic Score	B vs Day 15	0.047	0.028	-0.7	Medium	Decrease
7	Athletes	Glycolytic Score	B vs Day 30	0.047	0.013	-0.78	Medium	Decrease
8	Chronic Fatigue	FACIT-10a	B vs Day 15	0.005	0	1.95	Large	Improvement
9	Chronic Fatigue	FACIT-10a	B vs Day 30	0.005	0	2.46	Large	Improvement
10	Athletes	MFI-20	B vs Day 15	0.005	0	-1.17	Large	Improvement
11	Athletes	MFI-20	B vs Day 30	0.005	0	-1.33	Large	Improvement
